# Supplementary material for: Lessons Learned from an Attempted Pragmatic Randomized Controlled Trial for Improvement of Chronic Pain-Associated Disability in Green Professions: Long-Term Effectiveness of a Guided Online-Based Acceptance and Commitment Therapy (PACT-A)
Source: Int J Environ Res Public Health. 2022 Oct 25;19(21):13858. doi: 10.3390/ijerph192113858 (PMC9655679; doi:10.3390/ijerph192113858)
Supplement: Supplementary file 1 [file ijerph-19-13858-s001.zip]

Archive with 1 entries (1 files):
- ijerph-1923794-supplementary.pdf
